# Supplementary material for: CsPrx25, a class III peroxidase in Citrus sinensis, confers resistance to citrus bacterial canker through the maintenance of ROS homeostasis and cell wall lignification
Source: Hortic Res. 2020 Dec 1;7:192. doi: 10.1038/s41438-020-00415-9 (PMC7705758; doi:10.1038/s41438-020-00415-9)
Supplement: Supplementary file 2 — Supplementary Tables.xlsx [file 41438_2020_415_MOESM2_ESM.docx]

## Sheet: Table S1
Table S1. Prediction of subcellular loci of CsPrx25.
CELLO V2.5 was used for all localization predictions
Loci	Reliability
Extracellular	2.456
Nuclear	0.593
Cytoplasmic	0.467
Chloroplast	0.437
Mitochondrial	0.417
PlasmaMembrane	0.264
Peroxisomal	0.094
Vacuole	0.09
ER	0.08
Golgi	0.047
Lysosomal	0.043
Cytoskeletal	0.011

## Sheet: Table S2
Table S2. Protein, CDS and gene sequences of CsPrx25.
Iterms	Sequence
Protein	MATASASSFISLLLISSLLLASLSSSFTEAQKPPVAKGLSWTFYDQSCPKLESIVRKQIQ NALKKDIGLAAGLIRIHFHDCFVQGCDGSVLLEGSTSEQNARPNLSLRKEALKFVDELRA RVHKECGRVVSCADILALAARDSVALSGGPNYDLPLGRRDSKTFATVVNLPSPFSNTTVI LNDFREKTFNARETVALSGGHTVGLAHCPAFTNRLYPKQDPTLDKTFANNLKKTCPTSDS NNTTVFDIRSPNVFDNKYYVDLMNRQGLLTSDQDLYTDKRTRSIVTSFAVDQSLFFQEFA NSMIKMSQLSVLTGKQGEIRAKCAVKNSNNLASVVEDVIEEAWSGII
CDS	ATGGCAACTGCTTCAGCTTCTTCTTTCATTTCTCTTCTTTTGATATCTTCTCTTTTGCTTGCTTCTTTCACTGAGGCACAAAAGCCCCCAGTAGCGAAAGGTCTCTCATGGACTTTTTATGACCAGAGCTGTCCCAAGCTTGAATCCATTGTCAGAAAACAGATCCAAAATGCCCTGAAAAAAGATATCGGCCTAGCTGCTGGCTTGATTCGCATCCATTTCCACGATTGCTTCGTTCAGGGATGTGATGGATCAGTGTTGCTAGAGGGATCAACTAGTGAGCAAAATGCACGTCCAAACCTAAGCTTAAGGAAAGAGGCTTTAAAATTTGTAGACGATCTTCGTGCTCGTGTTCACAAGGAGTGTGGCAGAGTTGTTTCTTGTGCTGATATTCTTGCC…
Gene	CCGCTTTCAACCTGGCAAAAGTCTTTAAACCCTTCGTCAATTTGTTATTATTAATTTTGATCTGTCAATTTGTTATTATTATTCTAGTTTACTGGTGTCATAGACCTAGGGCACCAGGGCAAAGATGGTTCAAGGAACCTGCTTCATTAAAGTTCTTTTATCTGCCTATAAGTACCCCCCGCTTAGCTTTGATTGAAGCCACAACCACAAAGCGAGGTAATCAACAATGGCAACTGCTTCAGCTTCTTCTTTCATTTCTCTTCTTTTGATATCTTCTCTTTTGCTTGCTTCTTTATCCTCTTCTTTCACTGAGGCACAAAAGCCCCCAGTAGCGAAAGGTCTCTCATGGACTTTTTATGACCAGAGCTGTCCCAAGCTTGAATCCATTGTCAGAAAACA…

## Sheet: Table S3
Table S3. qRT-PCR primers.
NCBI primer blast was used for primer design. The mRNA database of C. sinensis was used as a reference for the primer pair specificity assessments.
Gene Name	CAP ID	Primer F	Primer R
CsHCT	Cs1g14450	CCGTTTCAGATGGGGTTGGA	TGAAGAGCTGGATCCGTTGG
CsCAD	Cs1g20590	TCTGCCATACTGATCTCCACA	CCCTGCAATTTCATGCCCAG
CsCCoAOMT	Cs4g13430	ACTGTGGCAGTATATCCTGGAG	CCCTTGGATGGTCAGCAGTA
CsPrx25	Cs3g21730	CCCCACTTCGGATTCCAACA	CAACCCCTGTCGGTTCATCA
CsHSR203	orange1.1t04182	CGGCTATCTGTGTCTCCGTC	GAAACCATCGTCGAAAGCGG
CsActin	Cs1g05000	CATCCCTCAGCACCTTCC	CCAACCTTAGCACTTCTCC
